# Supplementary material for: Downscaling livestock census data using multivariate predictive models: Sensitivity to modifiable areal unit problem
Source: PLoS One. 2020 Jan 27;15(1):e0221070. doi: 10.1371/journal.pone.0221070 (PMC6984718; doi:10.1371/journal.pone.0221070)
Supplement: S1 Table — (CSV) [file pone.0221070.s010.csv]

			COR				RMSE				CORdown
			IRR		REG		IRR		REG		IRR		REG
Species	Administrative	Sampling	mean	SD	mean	SD	mean	SD	mean	SD	mean	SD	mean	SD
	level
Chicken	Villages	av	0,340	0,071	-	-	0,676	0,044	-	-	0,424	0,002	-	-
		rp	0,350	0,069	-	-	0,629	0,024	-	-	0,456	0,003	-	-
	Sub-districts	av	0,580	0,085	0,650	0,013	0,496	0,025	0,531	0,012	0,416	0,002	0,414	0,002
		rp	0,575	0,077	0,647	0,014	0,510	0,041	0,529	0,011	0,435	0,006	0,421	0,006
	Districts	av	0,611	0,127	0,815	0,019	0,440	0,054	0,467	0,026	0,353	0,006	0,378	0,005
		rp	0,651	0,123	0,814	0,019	0,420	0,066	0,437	0,032	0,365	0,014	0,380	0,010
Duck	Villages	av	0,471	0,021	-	-	0,599	0,118	-	-	0,545	0,001	-	-
		rp	0,472	0,032	-	-	0,587	0,135	-	-	0,555	0,002	-	-
	Sub-districts	av	0,656	0,036	0,761	0,012	0,482	0,057	0,478	0,008	0,494	0,003	0,482	0,002
		rp	0,643	0,048	0,771	0,013	0,480	0,064	0,469	0,013	0,521	0,003	0,502	0,005
	Districts	av	0,790	0,069	0,836	0,021	0,420	0,046	0,405	0,031	0,428	0,005	0,434	0,004
		rp	0,768	0,089	0,848	0,021	0,434	0,062	0,392	0,021	0,441	0,010	0,445	0,009
